# Supplementary material for: An integrated surveillance in Zhejiang Province: ecological and pathogen survey of vectors and reservoir hosts in 2024
Source: Front Vet Sci. 2026 Feb 2;12:1713567. doi: 10.3389/fvets.2025.1713567 (PMC12907214; doi:10.3389/fvets.2025.1713567)
Supplement: SUPPLEMENTARY TABLE 1 — Mosquito larvae surveillance results, Zhejiang Province, 2024. [file Table_1.XLSX]

## Sheet: Supplementary Table 1
Supplementary Table 1. Mosquito Larvae Surveillance Results, Zhejiang Province, 2024.
Region	Survey Month	No. of Surveyed Households	No. of water bodies positive for Aedes larvae	Total Number of Positive Containers	Water Body Type																BI
					Bonsai and Aquatic plant containers		Water Storage Tanks		Idle Containers		Artificial Rock pools		Natural water accumulations (bamboo tubes, tree holes, stone cavities, etc.)		Discarded Tires		Small Puddles in Green Belts		Other Water Bodies
					Total number	Positive number	Total number	Positive number	Total number	Positive number	Total number	Positive number	Total number	Positive number	Total number	Positive number	Total number	Positive number	Total number	Positive number
Hangzhou	4	3288	346	346	616	71	296	51	709	187	38	3	4	1	65	4	84	4	106	25	10.5231
	5	3338	420	420	574	57	508	107	677	190	44	4	12	0	90	18	64	7	88	37	12.5824
	6	3371	329	329	185	48	350	50	451	117	48	10	12	2	48	19	32	12	197	71	9.75972
	7	3319	335	335	580	52	259	61	442	126	30	8	5	1	110	25	46	19	101	43	10.0934
	8	3349	277	277	226	47	337	45	557	115	35	5	11	1	52	13	37	10	67	41	8.27113
	9	3334	299	299	317	51	431	54	611	133	16	3	2	1	26	10	14	8	81	39	8.96821
	10	3371	303	303	333	68	319	55	491	128	17	4	2	1	36	9	20	5	99	33	8.98843
	11	3315	236	236	372	46	243	36	436	112	44	1	3	0	22	6	30	5	55	30	7.11916
	Total	26685	2545	2545	3203	440	2743	459	4374	1108	272	38	51	7	449	104	327	70	794	319	9.53719
Ningbo	4	1410	118	118	86	7	228	12	653	89	10	2	5	0	17	7	9	1	103	0	8.36879
	5	1292	181	181	84	15	197	18	729	123	8	2	4	1	15	6	33	6	81	10	14.0093
	6	1262	242	242	135	14	243	37	761	158	15	6	6	1	20	9	47	6	115	11	19.1759
	7	1254	262	262	105	21	241	47	576	167	18	3	2	1	19	10	41	8	62	5	20.8931
	8	1259	167	167	72	9	200	32	559	102	6	3	3	1	19	10	17	1	99	9	13.2645
	9	1345	225	225	94	13	244	40	708	149	7	3	5	1	25	8	25	5	105	6	16.7286
	10	1338	178	178	83	16	236	22	534	103	11	3	5	4	25	14	16	4	120	12	13.3034
	11	1088	74	74	81	10	170	10	377	43	6	2	2	0	20	5	19	1	82	3	6.80147
	Total	10248	1447	1447	740	105	1759	218	4897	934	81	24	32	9	160	69	207	32	767	56	14.1198
Quzhou	4	1255	160	160	83	14	304	59	498	68	11	0	9	6	19	6	3	0	26	7	12.749
	5	1403	185	185	92	16	260	55	500	96	0	0	6	6	4	3	4	1	17	8	13.186
	6	1405	260	260	108	20	394	81	469	139	16	0	3	1	16	8	28	3	31	8	18.5053
	7	1409	255	255	77	25	321	59	562	165	6	0	6	0	7	3	17	1	7	2	18.0979
	8	1407	246	246	79	22	278	51	661	156	4	0	0	0	13	6	5	4	27	7	17.484
	9	1305	196	196	112	28	228	30	574	134	1	0	0	0	2	1	4	1	8	2	15.0192
	10	1411	170	170	64	12	294	51	587	101	1	0	0	0	8	1	7	2	17	3	12.0482
	11	1308	91	91	42	4	272	31	449	53	4	0	5	1	14	1	13	1	6	0	6.95719
	Total	10903	1563	1563	657	141	2351	417	4300	912	43	0	29	14	83	29	81	13	139	37	14.3355
Taizhou	4	2018	253	253	105	22	357	102	622	109	14	1	11	4	40	12	10	2	8	1	12.5372
	5	2010	320	320	499	51	520	101	589	133	12	1	13	3	39	15	72	11	34	5	15.9204
	6	1920	375	375	255	51	492	140	607	149	11	1	7	3	63	23	54	8	46	0	19.5312
	7	2022	397	397	161	51	543	128	438	176	11	2	12	3	51	32	16	3	3	2	19.634
	8	2008	347	347	162	38	360	97	619	187	2	1	13	3	25	18	15	3	0	0	17.2809
	9	2071	409	409	161	36	415	99	818	246	4	0	13	7	43	18	14	2	7	1	19.7489
	10	2016	400	400	152	36	297	98	613	234	3	1	19	4	44	20	15	2	8	5	19.8413
	11	2017	218	218	53	13	213	61	475	129	2	2	5	1	36	12	7	0	6	0	10.8081
	Total	16082	2719	2719	1548	298	3197	826	4781	1363	59	9	93	28	341	150	203	31	112	14	16.9071
Huzhou	4	1204	106	106	306	33	388	36	446	31	4	0	0	0	7	6	6	0	3	0	8.80399
	5	1205	150	150	312	31	180	41	306	64	5	0	1	1	20	13	1	0	1	0	12.4481
	6	1204	224	224	448	97	466	62	424	61	5	0	2	0	8	3	0	0	2	1	18.6047
	7	1204	210	210	212	51	302	63	457	82	12	1	1	1	24	12	1	0	10	0	17.4419
	8	1203	166	166	333	41	406	59	391	62	4	0	2	1	5	2	0	0	1	1	13.7988
	9	1203	171	171	277	46	327	54	323	67	3	0	0	0	7	2	1	1	2	1	14.2145
	10	1206	160	160	362	45	317	41	452	66	13	0	0	0	10	4	9	4	0	0	13.267
	11	1203	78	78	290	25	260	22	226	26	11	1	0	0	9	2	10	2	0	0	6.48379
	Total	9632	1265	1265	2540	369	2646	378	3025	459	57	2	6	3	90	44	28	7	19	3	13.1333
Total(all regions)	4	9175	983	983	1196	147	1573	260	2928	484	77	6	29	11	148	35	112	7	246	33	10.7139
	5	9248	1256	1256	1561	170	1665	322	2801	606	69	7	36	11	168	55	174	25	221	60	13.5813
	6	9162	1430	1430	1131	230	1945	370	2712	624	95	17	30	7	155	62	161	29	391	91	15.6079
	7	9208	1459	1459	1135	200	1666	358	2475	716	77	14	26	6	211	82	121	31	183	52	15.8449
	8	9226	1203	1203	872	157	1581	284	2787	622	51	9	29	6	114	49	74	18	194	58	13.0392
	9	9258	1300	1300	961	174	1645	277	3034	729	31	6	20	9	103	39	58	17	203	49	14.0419
	10	9342	1211	1211	994	177	1463	267	2677	632	45	8	26	9	123	48	67	17	244	53	12.963
	11	8931	697	697	838	98	1158	160	1963	363	67	6	15	2	101	26	79	9	149	33	7.80428
	Total	73550	9539	9539	8688	1353	12696	2298	21377	4776	512	73	211	61	1123	396	846	153	1831	429	12.9694
	Species composition (%)		—	—	—	15.5732	—	18.1002	—	22.3418		14.2578	—	28.91	—	35.2627	—	18.0851	—	23.4298	—

## Sheet: Supplementary Table 2
Supplementary Table 2. Fly Surveillance Results, Zhejiang Province, 2024.
Region	No. of Fly traps	No. of Flies	Flies density (flies per trap)	Musca domestica	Musca sorben	Lucilia sericata	Lucilia cuprina	Lucilia illustris	Chrysomya megacephala	Phormia regina	Protophormia terraenovae	Aldrichina grahami	Calliphora vicina	Muscina stabulans	Fannia canicularis	Fannia prisca	Sarophagidac	Others
Hangzhou	912	4888	5.36	79	144	967	64	115	179	0	0	174	0	457	14	161	2392	142
Huzhou	320	562	1.76	41	15	24	9	13	5	0	0	15	23	75	0	3	269	73
Jiaxing	448	1461	3.26	595	20	99	20	15	7	1	0	44	4	134	8	20	474	20
Jinhua	592	1280	2.16	153	30	226	88	25	21	2	0	22	0	259	4	48	381	21
Lishui	576	2037	3.54	740	187	128	132	211	60	0	0	66	0	240	2	0	223	48
Ningbo	938	1542	1.64	530	323	59	31	24	184	0	0	5	0	10	13	4	349	10
Quzhou	384	865	2.25	342	105	90	10	9	82	0	0	6	0	68	0	3	140	10
Shaoxing	880	1560	1.77	517	56	243	76	16	156	1	0	0	0	15	0	0	472	8
Taizhou	576	2560	4.44	304	152	244	107	12	112	0	0	101	0	228	0	59	1009	232
Wenzhou	805	2648	3.29	587	175	218	75	28	473	2	0	138	0	153	1	3	745	50
Zhoushan	320	1284	4.01	450	81	57	17	63	85	0	0	61	9	93	7	2	359	0
Total (all regions)	6751	20687	3.06	4338	1288	2355	629	531	1364	6	0	632	36	1732	49	303	6813	614
Species composition (%)	—	—	—	0.2097	0.0623	0.1138	0.0304	0.0257	0.0659	0.0003	0	0.0306	0.0017	0.0837	0.0024	0.0146	0.3293	0.0297

## Sheet: Supplementary Table 3
Supplementary Table 3. Cockroach Surveillance Results, Zhejiang Province, 2024.
Region	No. of effective sticky boards	No. of cockroaches	Cockroach density (cockroaches per sticky trap)	Blattella Germanica	Periplaneta Americana	Periplaneta Australasiae	Periplaneta Fuliginosa	Periplaneta Brunnea	Periplaneta Japonica	Others
Hangzhou	11395	9405	0.83	9341	5	0	59	0	0	0
Huzhou	3613	894	0.25	837	10	0	47	0	0	0
Jiaxing	5187	405	0.08	308	14	0	83	0	0	0
Jinhua	6357	4776	0.75	4598	108	1	69	0	0	0
Lishui	6591	5395	0.82	5350	4	0	41	0	0	0
Ningbo	10056	465	0.05	454	6	0	5	0	0	0
Quzhou	4429	597	0.13	454	81	0	62	0	0	0
Shaoxing	9865	2676	0.27	2585	11	0	80	0	0	0
Taizhou	6684	5507	0.82	5449	51	0	7	0	0	0
Wenzhou	7827	3131	0.4	2894	171	27	20	0	0	19
Zhoushan	5560	1191	0.21	1183	5	0	3	0	0	0
Total (all regions)	77564	34442	0.44	33453	466	28	476	0	0	19
Species composition (%)	—	—	—	97.1285	1.353	0.0812961	1.38203	0	0	0.0551652

## Sheet: Supplementary Table 4
Supplementary Table 4. Ticks Surveillance Results (Flagging Method), Zhejiang Province, 2024.
Region	Distance of Tick Dragging (m)	Duration of Tick Dragging (min)	No. of Ticks Collected	Haemaphysalis longicornis	Ixodes sinensis	Amblyomma testudinarium	Rhipicephalus haemaphysaloides	Rhipicephalus sanguineus	Ixodes granulatus	Rhipicephalus microplus	Others	Density Index (ticks per100 m per flag)
Hangzhou	12584	746	0	0	0	0	0	0	0	0	0	0
Ningbo	8190	480	2	0	0	0	0	2	0	0	0	0.02
Wenzhou	8000	480	3	3	0	0	0	0	0	0	0	0.04
Huzhou	4000	240	0	0	0	0	0	0	0	0	0	0
Jiaxing	4000	240	0	0	0	0	0	0	0	0	0	0
Shaoxing	20000	1200	0	0	0	0	0	0	0	0	0	0
Jinhua	8000	480	0	0	0	0	0	0	0	0	0	0
Quzhou	12360	728	0	0	0	0	0	0	0	0	0	0
Zhoushan	5500	330	70	53	17	0	0	0	0	0	0	1.27
Taizhou	5500	330	250	247	0	0	0	0	0	0	3	4.55
Lishui	4000	240	0	0	0	0	0	0	0	0	0	0
Total (all regions)	92134	5494	325	303	17	0	0	2	0	0	3	0.35
Species composition (%)	—	—	—	93.23	5.23	0	0	0.62	0	0	0.92	—

## Sheet: Supplementary Table 5
Supplementary Table 5.1 Tick Surveillance Results (Tick-picking Method) in Different Cities, Zhejiang Province, 2024.
Region	No. of Animals inspected	No. of Positive Animals	No. of Ticks Collected	Haemaphysalis longicornis	Ixodes sinensis	Amblyomma testudinarium	Rhipicephalus haemaphysaloides	Rhipicephalus sanguineus	Ixodes granulatus	Rhipicephalus microplus	Others	Tick Index
Hangzhou	200	11	107	107	0	0	0	0	0	0	0	0.535
Ningbo	160	15	48	17	3	0	0	28	0	0	0	0.3
Wenzhou	80	46	203	172	2	0	0	0	0	29	0	2.54
Huzhou	40	0	0	0	0	0	0	0	0	0	0	0
Jiaxing	40	0	0	0	0	0	0	0	0	0	0	0
Shaoxing	480	3	4	0	0	0	0	2	0	0	2	0.01
Jinhua	80	27	102	61	2	0	8	31	0	0	0	1.275
Quzhou	220	2	18	0	0	0	0	18	0	0	0	0.0818182
Zhoushan	40	12	65	65	0	0	0	0	0	0	0	1.63
Taizhou	120	29	183	19	0	0	0	159	0	0	5	1.53
Lishui	40	6	30	0	0	0	0	0	0	30	0	0.75
Total (all regions)	1500	151	760	441	7	0	8	238	0	59	7	0.51
Percentage (%)	—	—	—	58.03	0.92	0	1.05	31.32	0	7.76	0.92	—
Supplementary Table 5.2 Tick Surveillance Results (Tick-picking Method) in Different Animals, Zhejiang Province, 2024.
Animal Species	No. of Animals inspected	No. of Positive Animals	No. of Ticks Collected	Haemaphysalis longicornis	Ixodes sinensis	Amblyomma testudinarium	Rhipicephalus haemaphysaloides	Rhipicephalus sanguineus	Ixodes granulatus	Rhipicephalus microplus	Others	Tick Index
Cattle	104	35	198	143	1	0	0	0	0	54	0	1.90385
Sheep	314	62	290	260	3	0	8	17	0	2	0	0.923567
Dog(rural area)	463	30	183	38	2	0	0	135	0	3	5	0.395248
Dog(urban areas)	445	23	88	0	0	0	0	86	0	0	2	0.197753
others	174	1	1	0	1	0	0	0	0	0	0	0.00574713
Total (all of the animals)	1500	151	760	441	7	0	8	238	0	59	7	0.506667

## Sheet: Supplementary Table 6
Supplementary Table 6. Bedbug Surveillance Results, Zhejiang Province, 2024.
Region	No. of Rooms Monitored	Bedbug Adults and Nymphs						Bedbug Stains
		No. of Positive Rooms	No. of Adults Bedbug	No. of Nymphs	Total Bedbug Count	Infestation Rate(%)	Density Index	No. of Bedbug Positive rooms	No. of bedbug signs	Infestation Rate(%)
Hangzhou	1230	0	0	0	0	0	0	0	0	0
Ningbo	1240	0	0	0	0	0	0	0	0	0
Yiwu	600	0	0	0	0	0	0	0	0	0
Quzhou	1290	0	0	0	0	0	0	0	0	0
Total (all regions)	4360	0	0	0	0	0	0	0	0	0

## Sheet: Supplementary Table 7
Supplementary Table 7. Chigger Mite Surveillance Results, Zhejiang Province, 2024.
Habitats	Rodents inspected	No. of Rodents carrying chigger mites	Chigger infestation rates(%)	No. of Chigger mites	Chigger Index	Identified Specimens	Leptotrombidium deliense	Walchia	Others (including Unidentified)
Orchard	5	4	80	165	33	165	86	0	79
Wasteland/Scrubland	39	29	74.36	511	13.1	511	120	78	313
Rural Residential Areas	18	11	61.11	146	8.11	146	23	75	48
Farmland	28	20	71.43	233	8.32	233	74	59	100
Total (all regions)	90	64	71.11	1055	11.72	1055	303	212	540
